# Supplementary material for: The GAPP Aggressivity Score Correlates with Total Enriched Somatic Variant Burden in Sporadic Pheochromocytoma—A Pilot Study
Source: Cancers (Basel). 2026 Jun 18;18(12):1983. doi: 10.3390/cancers18121983 (PMC13296916; doi:10.3390/cancers18121983)
Supplement: Supplementary file 1 [file cancers-18-01983-s001.zip]

Archive with 1 entries (1 files):
- cancers-4274951-supplementary.pdf
